# Supplementary material for: NNKTT120, an anti-iNKT cell monoclonal antibody, produces rapid and sustained iNKT cell depletion in adults with sickle cell disease
Source: PLoS One. 2017 Feb 2;12(2):e0171067. doi: 10.1371/journal.pone.0171067 (PMC5289534; doi:10.1371/journal.pone.0171067)
Supplement: S1 Dataset — (XLS) [file pone.0171067.s003.xls]

## Sheet: Field.NKTT120 manuscript
ID	cohort	age	gender	hemoglobin	wbc	platelet	mcv	neut	retic	crp	lnldh	ldh	tbili	hu	acs	ynacs	pain	ynpain	stroke	avn	pe	osteo	gb	asthma	seq	prescreen	screen	predose	hour6	day1	day2	day7	day14	month1	month2	month3	month4	month5	month6	month7	month8	daystorecov	SAE	NOSAE	morbadd	highlowcohort
100001	1	22.6037	0	9.5	5.5	318	88	2.76	0.243	1.4	5.8861	360	3.7	1	0	0	2	1	0	0	0	1	1	0	0	0.05	0.06	0.04	0.02	0.03	0.03	0.07	0.06	#NULL!	#NULL!	#NULL!	#NULL!	#NULL!	#NULL!	#NULL!	#NULL!	0.05	0	0	1	0
101002	1	40.4517	0	8.6	6.6	274	103	3	0.1952	6.3	7.25134	1410	7.9	1	0	0	0	0	0	0	1	0	0	0	0	0	0.02	0.01	0.0001	0.01	0.01	0.01	0.01	#NULL!	#NULL!	#NULL!	#NULL!	#NULL!	#NULL!	#NULL!	#NULL!	1	0	0	0	0
101003	1	43.8631	0	9.6	6.3	486	98	2.6	0.1188	0.3	6.70196	814	1.4	1	0	0	0	0	0	0	0	0	0	0	0	0.01	0.01	0.01	0.0001	0.0001	0.0001	0.0001	0.0001	0.0001	0.01	#NULL!	#NULL!	#NULL!	#NULL!	#NULL!	#NULL!	60	0	0	0	0
102001	2	22.8392	1	8.1	8.3	393	72.8	4.6	#NULL!	5.97	5.80814	333	1.5	0	2	1	0	0	0	0	0	0	1	0	1	0.04	0.05	0.03	0.01	0.01	0.02	0.02	0.02	#NULL!	#NULL!	#NULL!	#NULL!	#NULL!	#NULL!	#NULL!	#NULL!	0.05	0	0	2	0
102002	2	39.5264	0	6.5	12.9	287	89.6	8.9	0.169	3.69	6.41673	612	2.7	0	0	0	0	0	0	0	0	0	0	0	0	0.03	0.03	0.03	0.0001	0.0001	0.0001	0.0001	0.0001	0.0001	0.01	#NULL!	#NULL!	#NULL!	#NULL!	#NULL!	#NULL!	60	0	0	0	0
101006	3	26.9788	0	9.7	5	470	109	1	0.0667	4	6.10479	448	0.5	1	3	1	1	1	0	0	0	0	0	0	0	0.08	0.08	0.09	0.0001	0.0001	0.0001	0.02	0.03	#NULL!	#NULL!	#NULL!	#NULL!	#NULL!	#NULL!	#NULL!	#NULL!	7	0	0	0	0
104001	3	22.4175	0	10.2	6.1	244	96	3.92	0.178	3.1	6.44889	632	2.6	1	1	1	4	1	0	1	0	0	1	0	0	0.11	0.11	0.11	0.03	0.0001	0.0001	0.07	0.07	#NULL!	#NULL!	#NULL!	#NULL!	#NULL!	#NULL!	#NULL!	#NULL!	7	0	0	2	0
100009	4	23.2142	1	9.7	7.3	301	91	4.09	0.302	19.9	6.33683	565	3.5	1	0	0	0	0	0	0	0	0	0	0	0	0.07	0.11	0.08	0.0001	0.0001	0.0001	0.03	0.04	#NULL!	#NULL!	#NULL!	#NULL!	#NULL!	#NULL!	#NULL!	#NULL!	7	0	0	0	0
100015	4	21.6619	1	8.7	8.6	551	109	4.63	0.214	5.7	6.10256	447	3.5	1	0	0	0	0	0	0	0	0	0	1	0	0.11	0.11	0.11	0.01	0.03	0.06	0.05	0.07	#NULL!	#NULL!	#NULL!	#NULL!	#NULL!	#NULL!	#NULL!	#NULL!	0.05	0	0	0	0
100010	2	24.178	1	10.3	4.9	407	99	2.88	0.311	3.9	5.743	312	1.8	1	2	1	0	0	0	0	0	0	1	0	0	0.02	0.01	0.01	0.0001	0.0001	0.0001	0.0001	0.0001	0.0001	0.01	#NULL!	#NULL!	#NULL!	#NULL!	#NULL!	#NULL!	60	1	1	1	0
101005	3	25.6947	1	8.1	4.6	167	122	1.8	0.1638	8.3	7.16781	1297	3.3	1	6	1	3	1	1	0	0	0	0	0	1	0.01	0.01	0.0001	0.0001	0.0001	0.0001	0.0001	0.0001	0.0001	0.01	#NULL!	#NULL!	#NULL!	#NULL!	#NULL!	#NULL!	60	1	2	2	0
102003	4	21.1855	1	12.1	5.6	206	107.7	3.2	0.253	0.36	5.54908	257	1.3	1	0	0	0	0	0	0	0	0	1	0	0	0.08	0.04	0.04	0.0001	0.0001	0.0001	0.0001	0.01	#NULL!	#NULL!	#NULL!	#NULL!	#NULL!	#NULL!	#NULL!	#NULL!	14	1	1	1	0
102005	5	22.9487	1	8.8	11.1	383	89.6	6.9	0.24	2.43	6.19236	489	2.5	0	1	1	2	1	0	1	0	0	0	1	1	0.11	0.11	0.11	0.0001	0.0001	0.0001	0.01	0.01	#NULL!	#NULL!	#NULL!	#NULL!	#NULL!	#NULL!	#NULL!	#NULL!	7	0	0	2	1
100019	6	35	1	9	7.3	277	86	3.83	0.365	5.4	5.68358	294	2.7	1	0	0	0	0	0	0	0	0	0	0	0	0.05	0.05	0.06	0.0001	0.0001	0.0001	0.0001	0.0001	0.0001	0.0001	0.01	#NULL!	#NULL!	#NULL!	#NULL!	#NULL!	90	0	0	0	1
104009	7	33	0	10.2	8.6	288	99	5.2	0.342	1.3	6.49828	664	2.9	0	1	1	0	0	0	0	0	0	0	0	0	0.11	0.11	0.11	0.0001	0.0001	0.0001	0.01	0.0001	0.0001	0.03	#NULL!	#NULL!	#NULL!	#NULL!	#NULL!	#NULL!	60	0	0	0	1
102004	5	26.1054	1	7.2	8.4	269	101	4.9	0.307	14.57	6.36475	581	4.1	0	2	1	2	1	0	0	0	0	1	0	0	0.02	#NULL!	0.02	0.0001	0.0001	0.0001	0.0001	0.0001	0.0001	0.0001	0.0001	0.0001	0.01	#NULL!	#NULL!	#NULL!	150	1	2	1	1
102006	5	22.0808	1	8.1	10.9	314	92.6	5.2	0.423	1.54	5.71373	303	2.2	0	0	0	2	1	0	1	0	0	0	0	0	0.05	0.05	0.05	0.0001	0.0001	0.0001	0.01	0.01	#NULL!	#NULL!	#NULL!	#NULL!	#NULL!	#NULL!	#NULL!	#NULL!	7	1	1	1	1
102007	6	32.7529	1	7.3	12.2	689	98	9.1	0.178	9.23	6.11589	453	5.5	1	2	1	2	1	0	1	0	0	1	0	1	0.03	0.08	0.05	0.0001	0.0001	0.0001	0.0001	0.0001	0.0001	0.0001	0.02	#NULL!	#NULL!	#NULL!	#NULL!	#NULL!	90	1	2	3	1
102008	6	30.3025	1	12	9.6	419	108.7	3.9	0.323	1.17	5.4161	225	2.3	1	3	1	2	1	0	1	0	0	1	0	0	0.01	0.02	0.01	0.0001	0.0001	0.0001	0.0001	0.0001	0.0001	0.0001	0.0001	0.01	0.0001	0.0001	0.0001	0.0001	180	1	2	2	1
102009	7	30	0	8.3	11.1	326	93.8	6.9	0.587	8.09	5.98394	397	4.1	0	0	0	2	1	0	0	0	0	0	0	0	0.11	0.11	0.11	0.0001	0.0001	0.0001	0.0001	0.0001	0.0001	0.0001	0.0001	0.01	0.01	#NULL!	#NULL!	#NULL!	120	1	3	0	1
102010	7	22	1	7.1	15	495	101.4	8.8	0.279	4.69	5.7301	308	1.5	1	3	1	1	1	0	0	0	0	0	1	0	0.05	0.05	0.05	0.0001	0.0001	0.0001	0.0001	0.0001	0.01	0.0001	0.0001	0.0001	0.0001	0.0001	#NULL!	#NULL!	180	1	5	0	1
